# Supplementary material for: Robotic hand illusion with tactile feedback: Unravelling the relative contribution of visuotactile and visuomotor input to the representation of body parts in space
Source: PLoS One. 2019 Jan 23;14(1):e0210058. doi: 10.1371/journal.pone.0210058 (PMC6343880; doi:10.1371/journal.pone.0210058)
Supplement: S1 File — (ZIP) [file pone.0210058.s001.zip]

Archive with 24 entries (17 files):
- S1File_RobHI_Results/
- S1File_RobHI_Results/Experiment1/
- S1File_RobHI_Results/Experiment1/EXP1_questionnaire_agency.csv
- __MACOSX/
- __MACOSX/S1File_RobHI_Results/
- __MACOSX/S1File_RobHI_Results/Experiment1/
- __MACOSX/S1File_RobHI_Results/Experiment1/._EXP1_questionnaire_agency.csv
- S1File_RobHI_Results/Experiment1/EXP1_questionnaire_average.csv
- __MACOSX/S1File_RobHI_Results/Experiment1/._EXP1_questionnaire_average.csv
- S1File_RobHI_Results/Experiment1/EXP1_questionnaire_ownership.csv
- __MACOSX/S1File_RobHI_Results/Experiment1/._EXP1_questionnaire_ownership.csv
- S1File_RobHI_Results/Experiment1/EXP1_questionnaire_location.csv
- __MACOSX/S1File_RobHI_Results/Experiment1/._EXP1_questionnaire_location.csv
- S1File_RobHI_Results/Experiment1/EXP1_drift.csv
- __MACOSX/S1File_RobHI_Results/Experiment1/._EXP1_drift.csv
- S1File_RobHI_Results/Experiment2/
- S1File_RobHI_Results/Experiment2/EXP2_questionnaire_average.csv
- __MACOSX/S1File_RobHI_Results/Experiment2/
- __MACOSX/S1File_RobHI_Results/Experiment2/._EXP2_questionnaire_average.csv
- S1File_RobHI_Results/Experiment2/EXP2_questionnaire_categories.csv
- __MACOSX/S1File_RobHI_Results/Experiment2/._EXP2_questionnaire_categories.csv
- S1File_RobHI_Results/Experiment2/EXP2_drift.csv
- __MACOSX/S1File_RobHI_Results/Experiment2/._EXP2_drift.csv
- __MACOSX/._S1File_RobHI_Results
