# Supplementary material for: Robotic hand illusion with tactile feedback: Unravelling the relative contribution of visuotactile and visuomotor input to the representation of body parts in space
Source: PLoS One. 2019 Jan 23;14(1):e0210058. doi: 10.1371/journal.pone.0210058 (PMC6343880; doi:10.1371/journal.pone.0210058)
Supplement: S1 File — (ZIP) [file pone.0210058.s001.zip › S1File_RobHI_Results/Experiment1/EXP1_questionnaire_agency.csv]

Participant ID	MF sync. / TF sync.	MF async. / TF sync.	MF sync. / TF async.	MF async. / TF async.
EXP1_01	2	2	2	2
EXP1_02	1	0	1.5	1
EXP1_03	2	0	1.5	0
EXP1_04	2	2	2	2
EXP1_05	2	2	1.5	2
EXP1_06	2	2	2	2
EXP1_07	-1	-1	-0.5	-1
EXP1_08	2	2	2	2
EXP1_09	1.5	0.5	0.5	0.5
EXP1_10	1.5	1.5	1	0.5
EXP1_11	1	1	1	2
EXP1_12	1	-1	0	0
EXP1_13	1.5	1.5	1	1
EXP1_14	1.5	2	2	2
EXP1_15	1.5	1.5	1.5	1
EXP1_16	2	2	2	1
EXP1_17	2	2	2	2
EXP1_18	-1	-1	-1	-1
EXP1_19	0	-1	-1	-1.5
EXP1_20	2	2	2	1.5
EXP1_21	1	1	1	-0.5
EXP1_22	-0.5	2	0	-1
EXP1_23	1	-1	-1.5	-1
EXP1_24	-0.5	-1.5	-0.5	-0.5
EXP1_25	0	-0.5	-0.5	-0.5
EXP1_26	2	1	2	0.5
EXP1_27	1	0.5	1	2
EXP1_28	1.5	2	1.5	1.5
EXP1_29	2	2	2	-0.5
EXP1_30	1	1	1	2
EXP1_31	-0.5	0	0.5	0
EXP1_32	2	1.5	2	1.5
EXP1_33	1.5	-1.5	1.5	0
EXP1_34	2	-2	2	2
EXP1_35	0	-0.5	0.5	-0.5
EXP1_36	1.5	1	1.5	0
EXP1_37	1	1	1	-1
EXP1_38	2	1	2	2
EXP1_39	1.5	2	1.5	2
EXP1_40	2	0.5	1.5	1.5
EXP1_41	-1.5	0.5	-0.5	0
EXP1_42	0.5	0.5	1	0
EXP1_43	1.5	1	1	1.5
EXP1_44	1.5	1	1.5	0
