# Supplementary material for: Robotic hand illusion with tactile feedback: Unravelling the relative contribution of visuotactile and visuomotor input to the representation of body parts in space
Source: PLoS One. 2019 Jan 23;14(1):e0210058. doi: 10.1371/journal.pone.0210058 (PMC6343880; doi:10.1371/journal.pone.0210058)
Supplement: S1 File — (ZIP) [file pone.0210058.s001.zip › S1File_RobHI_Results/Experiment1/EXP1_questionnaire_ownership.csv]

Participant ID	MF sync. / TF sync.	MF async. / TF sync.	MF sync. / TF async.	MF async. / TF async.
EXP1_01	0	0	-1.4	-0.4
EXP1_02	0.8	-1.4	1	-1.4
EXP1_03	0	-1	0.8	-0.4
EXP1_04	-0.8	-0.6	-1	-0.6
EXP1_05	1.2	1.4	-0.2	-0.4
EXP1_06	1.2	1.6	0.4	0.8
EXP1_07	-0.6	-1.4	-0.4	-1.8
EXP1_08	-1	1	-1.8	-2
EXP1_09	0.2	-0.4	-1.2	-0.8
EXP1_10	0.6	0.4	0	-0.4
EXP1_11	-2	-0.4	-0.4	0.2
EXP1_12	-1	-1.2	-0.6	-1
EXP1_13	0.6	0.2	-0.6	-0.2
EXP1_14	-0.6	-1.2	1	1.2
EXP1_15	-1.8	-2	-1.4	-1.8
EXP1_16	1.4	1.4	0.8	0.6
EXP1_17	-0.4	-0.8	-0.4	-1
EXP1_18	-1.8	-2	-1.8	-1.8
EXP1_19	-1.4	-1.6	-1.4	-2
EXP1_20	1.6	1.6	1.2	0.6
EXP1_21	1.6	0.8	-0.2	-1
EXP1_22	0.4	1.4	-1.2	-1.4
EXP1_23	-0.4	-1.2	-1.4	-1
EXP1_24	-1	-1.4	-1.4	-1.4
EXP1_25	-2	-2	-1.8	-2
EXP1_26	1	0.6	1.8	0.6
EXP1_27	-0.8	0.2	1.4	0.6
EXP1_28	0	0.6	-0.6	-1.4
EXP1_29	1.6	0.6	0	-1.8
EXP1_30	0.2	-0.2	0	0.2
EXP1_31	-1.8	-1.8	-1.8	-1.8
EXP1_32	-1	-2	-0.6	-2
EXP1_33	-1.2	-0.8	0	-1.4
EXP1_34	0.8	0.2	0.8	0.2
EXP1_35	-1.8	-2	-0.8	-1.8
EXP1_36	0.2	-2	-0.4	-2
EXP1_37	0.6	-0.6	0.8	-2
EXP1_38	-0.2	-2	1	-0.6
EXP1_39	-0.8	-1.4	-1.4	-0.6
EXP1_40	0.6	-1.6	-0.8	-0.8
EXP1_41	1.2	0.6	0.8	-0.6
EXP1_42	-1.4	0	0	0
EXP1_43	0.4	-0.4	0.4	-0.4
EXP1_44	0.6	0.2	-0.8	-0.2
