# Supplementary material for: Robotic hand illusion with tactile feedback: Unravelling the relative contribution of visuotactile and visuomotor input to the representation of body parts in space
Source: PLoS One. 2019 Jan 23;14(1):e0210058. doi: 10.1371/journal.pone.0210058 (PMC6343880; doi:10.1371/journal.pone.0210058)
Supplement: S1 File — (ZIP) [file pone.0210058.s001.zip › S1File_RobHI_Results/Experiment1/EXP1_questionnaire_location.csv]

Participant ID	MF sync. / TF sync.	MF async. / TF sync.	MF sync. / TF async.	MF async. / TF async.
EXP1_01	0	0	-1	-1
EXP1_02	-1.5	-0.5	-0.5	-0.5
EXP1_03	0	-2	0	-0.5
EXP1_04	0	0	0.5	-2
EXP1_05	0	0	-0.5	-0.5
EXP1_06	2	1	0	0
EXP1_07	-2	-1	-1	-1
EXP1_08	-2	-2	-2	-0.5
EXP1_09	1	0	-2	-0.5
EXP1_10	0.5	0.5	0.5	0
EXP1_11	-1	-0.5	-0.5	0.5
EXP1_12	-1	-1	0	-1
EXP1_13	0	-1	-1	-0.5
EXP1_14	-1	1	0	0.5
EXP1_15	-2	-2	-2	-2
EXP1_16	1	0	1	0.5
EXP1_17	-1	-2	-1.5	-1.5
EXP1_18	-1	-1	-1	-1
EXP1_19	1	-1	-1	-2
EXP1_20	2	2	2	2
EXP1_21	1	1	0	1
EXP1_22	0	0.5	-1	-1
EXP1_23	-1	0	-1	-1
EXP1_24	-1	-2	-2	-2
EXP1_25	-2	-2	-2	-2
EXP1_26	0.5	0.5	0.5	0.5
EXP1_27	0	0	0	0
EXP1_28	-1	-1	-2	-2
EXP1_29	1	0.5	0	-0.5
EXP1_30	1	1	1	1
EXP1_31	-2	-0.5	-1.5	-0.5
EXP1_32	-1	-2	-0.5	-2
EXP1_33	0	-1.5	0.5	0
EXP1_34	-0.5	-0.5	-1.5	-0.5
EXP1_35	-1.5	-1.5	-1.5	-2
EXP1_36	1	-1	0.5	-1
EXP1_37	0	0	1	-1
EXP1_38	0	-1	0.5	0.5
EXP1_39	-1.5	-1	-2	-1.5
EXP1_40	1.5	0	0.5	0.5
EXP1_41	-1	-0.5	0	0
EXP1_42	-1	0	0	-1
EXP1_43	0.5	0	0.5	0.5
EXP1_44	1	1	1	-1
