# Supplementary material for: Robotic hand illusion with tactile feedback: Unravelling the relative contribution of visuotactile and visuomotor input to the representation of body parts in space
Source: PLoS One. 2019 Jan 23;14(1):e0210058. doi: 10.1371/journal.pone.0210058 (PMC6343880; doi:10.1371/journal.pone.0210058)
Supplement: S1 File — (ZIP) [file pone.0210058.s001.zip › S1File_RobHI_Results/Experiment1/EXP1_drift.csv]

Participant ID	MF sync. / TF sync.	MF async. / TF sync.	MF sync. / TF async.	MF async. / TF async.
EXP1_01	10	1	8	1
EXP1_02	14	13	6	4
EXP1_03	10	8	4	1
EXP1_04	4	2	3	0
EXP1_05	6	4	5	3
EXP1_06	11	9	7	4
EXP1_07	6	6	7	3
EXP1_08	4	2	3	2
EXP1_09	6	2	2	0
EXP1_10	2	0	0	0
EXP1_11	6	4	3	2
EXP1_12	4	1	1	0
EXP1_13	6	4	3	0
EXP1_14	7	1	1	0
EXP1_15	4	1	1	0
EXP1_16	7	2	3	0
EXP1_17	12	7	7	4
EXP1_18	4	1	1	0
EXP1_19	4	2	1	0
EXP1_20	3	1	2	0
EXP1_21	13	10	6	2
EXP1_22	12	7	6	1
EXP1_23	6	2	1	1
EXP1_24	8	2	2	1
EXP1_25	2	0	0	0
EXP1_26	3	0	1	0
EXP1_27	11	7	5	2
EXP1_28	8	5	2	0
EXP1_29	4	1	3	0
EXP1_30	4	4	6	2
EXP1_31	4	3	2	1
EXP1_32	7	4	3	1
EXP1_33	7	11	7	0
EXP1_34	9	4	7	3
EXP1_35	3	1	1	0
EXP1_36	10	6	6	3
EXP1_37	6	1	2	1
EXP1_38	13	11	13	4
EXP1_39	10	4	6	1
EXP1_40	5	3	3	1
EXP1_41	6	4	3	1
EXP1_42	7	3	2	1
EXP1_43	11	6	8	3
EXP1_44	9	6	6	3
