# Supplementary material for: Robotic hand illusion with tactile feedback: Unravelling the relative contribution of visuotactile and visuomotor input to the representation of body parts in space
Source: PLoS One. 2019 Jan 23;14(1):e0210058. doi: 10.1371/journal.pone.0210058 (PMC6343880; doi:10.1371/journal.pone.0210058)
Supplement: S1 File — (ZIP) [file pone.0210058.s001.zip › S1File_RobHI_Results/Experiment2/EXP2_questionnaire_average.csv]

Participant ID	MF sync / TF sync	MF async / TF sync	MF sync / TF async	MF async / TF async	MF sync / TF none	MF async / TF none	MF none / TF sync	MF none / TF async	MF none / TF none
EXP2_01	-2	-0,333	-1,333	-2	-1,167	-2	-1,267	-1,133	-2
EXP2_02	0,933	0,5	0,1	0,133	-0,467	-0,833	-1,633	-0,1	-2
EXP2_03	0,567	-0,2	-0,033	-1,667	0,267	-1	-1,467	-1,733	-2
EXP2_04	0,133	0,233	0,4	0,8	-0,267	-1,933	-0,767	-1,167	-1,467
EXP2_05	-1,367	-1,233	-1,433	-2	0,3	-1,2	-1,367	-0,267	-0,8
EXP2_06	-0,433	-1,067	-0,867	-1,1	-0,367	-1,633	0,067	-0,967	-2
EXP2_07	-1,667	-0,967	-0,3	-0,333	-1,2	-1,667	-0,3	-0,267	-1,133
EXP2_08	1,267	1	0,8	0	-1,267	-0,333	0,6	0,467	0,167
EXP2_09	0,467	-0,5	-0,5	0,433	-1,067	0,033	0,4	-0,267	-0,433
EXP2_10	-0,4	-0,667	0,133	-1,767	-1,033	-1	-0,633	-0,533	-1,767
EXP2_11	-0,533	-1,4	-1,467	-1,467	-1,667	-1,533	-0,967	0,533	-1,6
EXP2_12	-1,667	-0,833	-0,733	-1,433	-1,7	-1,5	-0,967	-1,067	-1,633
EXP2_13	-1,667	-2	-1,867	-1,267	-1,667	-1,267	-0,133	-0,6	-0,933
EXP2_14	-0,2	-0,6	-0,467	-0,333	-0,267	-0,767	-1,267	-1,333	-1,7
EXP2_15	1,333	1,5	1,367	1,833	-1,767	-2	-1,767	-1,3	-1,267
EXP2_16	0,833	0,333	-0,067	0,233	-0,033	0,267	-0,767	-0,8	-1,267
EXP2_17	-0,3	0	-0,1	-0,433	-0,667	-0,5	-1,3	-1,7	-1,033
EXP2_18	0,433	-0,867	-1,033	0,067	0,1	-1,833	1,333	1,2	-2,167
