# Supplementary material for: Robotic hand illusion with tactile feedback: Unravelling the relative contribution of visuotactile and visuomotor input to the representation of body parts in space
Source: PLoS One. 2019 Jan 23;14(1):e0210058. doi: 10.1371/journal.pone.0210058 (PMC6343880; doi:10.1371/journal.pone.0210058)
Supplement: S1 File — (ZIP) [file pone.0210058.s001.zip › S1File_RobHI_Results/Experiment2/EXP2_questionnaire_categories.csv]

Participant ID	OWNERSHIP	MF sync / TF sync	MF async / TF sync	MF sync / TF async	MF async / TF async	MF sync / TF none	MF async / TF none	MF none / TF sync	MF none / TF async	MF none / TF none
EXP2_01		-2	-2	-2	-2	-2	-2	-1	8	-1
EXP2_02		0	8	0	0	2	0	6	-1	4
EXP2_03		0	2	0	6	0	6	-2	0	2
EXP2_04		0	4	0	8	0	8	0	4	0
EXP2_05		-1	6	-1	2	-1	8	-2	0	4
EXP2_06		0	8	1	2	-1	6	-1	8	0
EXP2_07		-2	-1	4	0	4	-2	-1	6	-2
EXP2_08		0	2	-1	-1	6	-2	-1	8	-2
EXP2_09		0	4	-1	0	0	2	-1	2	0
EXP2_10		0	2	-1	0	6	-1	8	0	6
EXP2_11		-1	6	-1	2	-1	4	-1	4	-2
EXP2_12		-1	0	0	2	-1	8	-1	6	-2
EXP2_13		-2	-2	-1	6	0	8	-2	0	8
EXP2_14		0	6	0	8	0	4	0	0	2
EXP2_15		1	1	0	6	2	-1	8	-2	-1
EXP2_16		0	0	0	2	0	8	0	4	0
EXP2_17		-1	4	-1	0	8	-1	8	-2	-2
EXP2_18		0	2	-1	6	-1	6	0	8	0
	LOCATION
EXP2_01		-2	1	-2	-2	-2	-2	-1	-1	-2
EXP2_02		1	0	0	5	0	-1	-1	-1	5
EXP2_03		0	5	-1	0	5	-2	-1	-2	-1
EXP2_04		-2	0	5	0	0	0	-2	-1	5
EXP2_05		-1	5	-2	-1	-2	-1	-1	5	-1
EXP2_06		0	5	-1	-1	5	0	5	0	5
EXP2_07		-2	-1	5	0	5	-2	-1	-2	0
EXP2_08		2	2	2	0	5	-2	0	1	5
EXP2_09		0	0	0	1	5	0	5	0	0
EXP2_10		0	0	-1	-2	-1	0	5	0	5
EXP2_11		-1	-1	-1	-1	-1	-1	-1	1	-1
EXP2_12		-2	0	5	0	-2	-1	5	-1	-2
EXP2_13		-1	-2	-2	-1	-1	-2	-1	-1	0
EXP2_14		0	0	0	-1	0	-1	-1	-1	-2
EXP2_15		1	5	1	2	2	-2	-2	-1	5
EXP2_16		1	0	5	0	5	1	5	-2	0
EXP2_17		-1	5	-1	-1	5	-1	5	-2	-1
EXP2_18		1	-1	-2	0	0	5	-2	1	2
	AGENCY
EXP2_01		-2	0	0	-2	0	5	-2	-1	-1
EXP2_02		1	1	5	1	1	1	0	5	-2
EXP2_03		2	1	1	-1	2	1	-1	5	-2
EXP2_04		2	2	2	2	0	-2	1	0	5
EXP2_05		-1	0	5	1	5	-2	1	5	0
EXP2_06		0	-1	0	5	-1	0	1	5	0
EXP2_07		-1	0	0	-1	-1	-1	0	0	-1
EXP2_08		2	2	2	1	5	0	1	1	5
EXP2_09		1	0	5	-1	5	0	-1	5	0
EXP2_10		-1	-1	-2	1	5	-1	5	-1	5
EXP2_11		-1	-2	-2	-2	-2	-2	0	5	0
EXP2_12		-2	-2	-2	0	5	-2	-1	5	0
EXP2_13		-2	-2	-2	-2	-2	-1	1	0	-2
EXP2_14		0	-1	-1	0	-1	0	5	-2	-2
EXP2_15		1	5	1	5	1	5	1	5	-1
EXP2_16		1	5	0	5	0	5	0	1	5
EXP2_17		2	-2	2	2	2	2	-1	-1	5
EXP2_18		0	5	0	0	5	1	1	-1	5
