# Supplementary material for: Robotic hand illusion with tactile feedback: Unravelling the relative contribution of visuotactile and visuomotor input to the representation of body parts in space
Source: PLoS One. 2019 Jan 23;14(1):e0210058. doi: 10.1371/journal.pone.0210058 (PMC6343880; doi:10.1371/journal.pone.0210058)
Supplement: S1 File — (ZIP) [file pone.0210058.s001.zip › S1File_RobHI_Results/Experiment2/EXP2_drift.csv]

Participant ID	MF sync / TF sync	MF async / TF sync	MF sync / TF async	MF async / TF async	MF sync / TF none	MF async / TF none	MF none / TF sync	MF none / TF async	MF none / TF none
EXP2_01	3,3333	1,3333	1,6667	0,6667	1	0,8333	0	0	0
EXP2_02	3,3333	1,6667	1,6667	0,3333	0,8333	0,8333	0,6667	0,6667	0
EXP2_03	4,6667	2,3333	2,3333	1,8333	0,3333	1	0,6667	0,8333	0,3333
EXP2_04	15,3333	11,1667	11,5	8,3333	8	6,5	6,6667	4	4,6667
EXP2_05	9,6667	3,8333	4,1667	4,1667	4,1667	3,1667	2,6667	1,6667	1,8333
EXP2_06	5,6667	2,6667	3,5	1	2,6667	2,3333	1,1667	1,1667	0,3333
EXP2_07	12,5	9,8333	9,5	4,1667	4,5	6,1667	4,8333	6,6667	4,1667
EXP2_08	11,6667	7,5	8,3333	4,5	4,8333	4,8333	7,1667	6,3333	4,3333
EXP2_09	7,1667	2,8333	3,3333	1,1667	3	1,6667	1,3333	1,3333	0,8333
EXP2_10	12,5	8	7	6	7,5	5,6667	5,6667	4	1,6667
EXP2_11	14,5	10,8333	9,6667	9,6667	6,6667	5,8333	7,1667	6,5	4,5
EXP2_12	7,8333	6	5,6667	3,8333	2,6667	3,8333	2,1667	1,6667	0,5
EXP2_13	8,5	4,8333	6,1667	2,6667	4,5	5,3333	3,3333	2,5	0,5
EXP2_14	11,8333	8,6667	4,6667	4,1667	5,1667	5,8333	5,1667	4,3333	2,3333
EXP2_15	9,5	3,6667	4,1667	2,5	4,3333	3,5	2,1667	2,3333	1,8333
EXP2_16	5,6667	2,3333	1,1667	2,3333	2,6667	1,1667	0,8333	1,3333	0,3333
EXP2_17	8,6667	7	8,3333	3,6667	2,5	2	2,1667	1,8333	2,1667
EXP2_18	9,8333	7,5	8,3333	5,1667	6	5,1667	5,8333	4,6667	3,6667
